# Supplementary material for: Concentration and quantification of Tilapia tilapinevirus from water using a simple iron flocculation coupled with probe-based RT-qPCR
Source: PeerJ. 2022 Apr 18;10:e13157. doi: 10.7717/peerj.13157 (PMC9022640; doi:10.7717/peerj.13157)
Supplement: Supplemental Information 3 [file peerj-10-13157-s003.xlsx]

## Sheet: Table 1
Table 1: Diagnostic specificity and sensitivity of the Seg9 probe-based RT-qPCR method
Number	Sample type	Fish	Code	qRT-PCR Cq	Semi-nested PCR
1	Diseased samples	Nile tilapia	KB 28-2-19 Fish 1	16.25	Positive
2		Nile tilapia	KB 28-2-19 Fish 2	16.09	Positive
3		Nile tilapia	KB 28-2-19 Fish 3	27.35	Positive
4		Nile tilapia	KB 28-2-19 Fish 4	28.91	Positive
5		Nile tilapia	KB 28-2-19 Fish 5	29.9	Positive
6		Nile tilapia	KB 28-2-19 Fish 6	15.66	Positive
7		Nile tilapia	BD 12-618 Fish 3	33.97	Positive
8		Nile tilapia	BD 12-618 Fish 4	28.02	Positive
9		Red tilapia	CU 2016 HJ fish 1	17.42	Positive
10		Red tilapia	CU 2016 HJ fish 2	21.88	Positive
11		Nile tilapia	GB 2015 AT	33.65	Positive
12		Red tilapia	CN 2016 CP fish 1	13.23	Positive
13		Red tilapia	CN 2016 CP fish 2	14.2	Positive
14		Nile tilapia	SSK 2016	33.69	Positive
15		Nile tilapia	TH-2014	14.6	Positive
16		Nile tilapia	TH-2015	28.77	Positive
17		Red tilapia	TH-2016-CN	31.24	Positive
18		Nile tilapia	TH-2017	17.76	Positive
19		Red tilapia	TH-2018-K	19.47	Positive
20		Nile tilapia	TH-2019	16.02	Positive
21		Nile tilapia	WF brood 1	27.56	Positive
22		Nile tilapia	WF brood 2	24.46	Positive
23		Nile tilapia	WF brood 3	27.51	Positive
24		Nile tilapia	WF brood 4	20.74	Positive
25		Nile tilapia	WF fry 1	30.55	Positive
26		Nile tilapia	WF fry 2	31.39	Positive
27		Nile tilapia	WF fry 3	29.17	Positive
28		Nile tilapia	WF fry 4	28.34	Positive
29		Nile tilapia	Liver 1	20.73	Positive
30		Nile tilapia	Liver 2	20.06	Positive
31		Nile tilapia	Anti-1	26.42	Positive
32		Nile tilapia	Anti-2	21.02	Positive
33		Nile tilapia	Anti-4	33	Positive
34		Nile tilapia	Anti-5	28.44	Positive
35		Nile tilapia	Anti-9	33.38	Positive
36		Nile tilapia	Anti-14	13.02	Positive
37		Nile tilapia	Anti-16	20.63	Positive
38		Nile tilapia	Anti-17	28.16	Positive
39		Nile tilapia	PP fish 1	19.31	Positive
40		Nile tilapia	PP fish 2	32.15	Positive
41		Nile tilapia	PP fish 3	34.35	Positive
42		Nile tilapia	KPS P2 (21.2.21)	20.65	Positive
43		Nile tilapia	NS P5 (20.2.21)	34.85	Positive
44		Nile tilapia	KT P3 (24.10.20)	24.2	Positive
45	Non-diseased samples	Nile tilapia	Liver 3	ND	Negative
46		Nile tilapia	Liver 4	ND	Negative
47		Nile tilapia	Liver 5	ND	Negative
48		Nile tilapia	Liver 6	ND	Negative
49		Nile tilapia	Liver 7	ND	Negative
50		Nile tilapia	Liver 8	ND	Negative
51		Nile tilapia	Liver 9	ND	Negative
52		Nile tilapia	Liver 10	ND	Negative
53		Nile tilapia	Liver 11	ND	Negative
54		Nile tilapia	Liver 12	ND	Negative
55		Nile tilapia	Liver 13	ND	Negative
56		Nile tilapia	Anti-6	ND	Negative
57		Nile tilapia	Anti-7	ND	Negative
58		Nile tilapia	Anti-8	ND	Negative
59		Nile tilapia	Anti-12	ND	Negative
60		Nile tilapia	FT6	ND	Negative
61		Nile tilapia	FT7	ND	Negative
62		Nile tilapia	FT8	ND	Negative
63		Nile tilapia	FT9	ND	Negative
64		Nile tilapia	FT10	ND	Negative
65		Nile tilapia	NF	ND	Negative
				ND, not detectable

## Sheet: Table 2-No suspension step
TiLV segment 9
10^((Cq-42.295)/-3.476)
				Total viral copy number
Replicate 1	Sample	Cq/2 ul	Copies/2ul	Copies/60ul eluate	%Recovery	Fold reduction			P, positive
	Floc	23.2	311446	9.34339e+06	2.38476	41.9329			N, No template control
	Seed	17.56	1.30598e+07	3.91795e+08
Replicate 2	Sample	Cq	Copies/rx	Copies/60ul eluate	%Recovery	Fold reduction
	Floc	23.72	220692	6.62075e+06	1.68985	59.1769
	Seed	17.56	1.30598e+07	3.91795e+08
				Ave	2.03731	50.5549
				SD	0.491378	12.1933

## Sheet: Table 2-With suspension step
TiLV segment 9
10^((Cq-42.295)/-3.476)
				10% of suspension was used for RNA extraction
Replicate 1	Sample	Cq/1.5ul	Copies/1.5ul	Copies/30ul eluate	Total viral copy number	%Recovery	Fold reduction				P, positive
	Seed	22.13	632715	1.26543e+07	1.26543e+08	21.0832	4.74312				N, No template control
	Floc	24.48	133396	2.66793e+06	2.66793e+07
Replicate 2	Sample	Cq	Copies/rx	Copies/30ul eluate	Total viral copy number	%Recovery	Fold reduction
	Seed	24.2	160582	3.21164e+06	3.21164e+07	14.5489	6.87336
	Floc	27.11	23362.9	467258	4.67258e+06
Replicate 3	Sample	Cq	Copies/rx	Copies/30ul eluate	Total viral copy number	%Recovery	Fold reduction		Fig. 2 d
	Seed	23.81	207919	4.15838e+06	4.15838e+07	14.0749	7.10483
	Floc	26.77	29264.5	585289	5.85289e+06
Replicate 4	Sample	Cq	Copies/rx	Copies/30ul eluate	Total viral copy number	%Recovery	Fold reduction
	Seed	24.27	153306	3.06611e+06	3.06611e+07	14.743	6.7829
	Floc	27.16	22601.8	452036	4.52036e+06
					Ave	16.1125	6.37605
					SD	3.32563	1.09703
